# Supplementary material for: Autophagy promotes jasmonate-mediated defense against nematodes
Source: Nat Commun. 2023 Aug 8;14:4769. doi: 10.1038/s41467-023-40472-x (PMC10409745; doi:10.1038/s41467-023-40472-x)
Supplement: Supplementary file 4 — Source data [file 41467_2023_40472_MOESM4_ESM.xlsx]

## Sheet: Fig. 1a
ATG1a		Cq		deltaCq	delta delta Cq	expression	AVE	STD	ATG8e		Cq		deltaCq	delta delta Cq	expression	AVE	STD
0h	Actin	19.19	29.95	10.76	-0.0166667	1.01162	1.0006	0.0377191	0h	Actin	19.53	29.99	10.46	0.0866667	0.941696	1.00158	0.0610032
		19.24	30.05	10.81	0.0333333	0.97716					19.45	29.79	10.34	-0.0333333	1.02337
		19.37	30.13	10.76	-0.0166667	1.01162					19.21	29.53	10.32	-0.0533333	1.03766
	Ubiquitin3	19.28	29.95	10.67	-0.07	1.04972				Ubiquitin3	19.59	29.99	10.4	-0.0366667	1.02574
		19.22	30.05	10.83	0.09	0.939523					19.22	29.79	10.57	0.133333	0.911722
		19.41	30.13	10.72	-0.02	1.01396					19.19	29.53	10.34	-0.0966667	1.0693
24h	Actin	19.3	29.88	10.58	-0.196667	1.14605	1.14821	0.0476318	24h	Actin	19.06	29.25	10.19	-0.183333	1.1355	1.12176	0.110228
		19.19	29.73	10.54	-0.236667	1.17827					19.12	29.47	10.35	-0.0233333	1.0163
		19.28	29.85	10.57	-0.206667	1.15402					19.24	29.61	10.37	-0.00333333	1.00231
	Ubiquitin3	19.33	29.88	10.55	-0.19	1.14076				Ubiquitin3	19.15	29.25	10.1	-0.336667	1.26284
		19.26	29.73	10.47	-0.27	1.20581					19.34	29.47	10.13	-0.306667	1.23685
		19.2	29.85	10.65	-0.09	1.06437					19.28	29.61	10.33	-0.106667	1.07674
36h	Actin	18.92	28.77	9.85	-0.926667	1.90088	2.17684	0.237231	36h	Actin	19.07	29.41	10.34	-0.0333333	1.02337	1.00833	0.0941652
		19.2	29.02	9.82	-0.956667	1.94082					18.94	29.24	10.3	-0.0733333	1.05214
		19.27	28.81	9.54	-1.23667	2.35653					19.01	29.53	10.52	0.146667	0.903335
	Ubiquitin3	19.3	28.77	9.47	-1.27	2.41162				Ubiquitin3	19.16	29.41	10.25	-0.186667	1.13813
		19.32	29.02	9.7	-1.04	2.05623					18.86	29.24	10.38	-0.0566667	1.04006
		19.33	28.81	9.48	-1.26	2.39496					18.93	29.53	10.6	0.163333	0.89296
48h	Actin	18.58	29.09	10.51	-0.266667	1.20303	1.21539	0.163271	48h	Actin	18.61	29.45	10.84	0.466667	0.723635	0.879254	0.0846005
		18.48	29.13	10.65	-0.126667	1.09177					19.07	29.69	10.62	0.246667	0.842842
		18.76	29.28	10.52	-0.256667	1.19472					18.98	29.46	10.48	0.106667	0.928731
	Ubiquitin3	18.97	29.09	10.12	-0.62	1.53688				Ubiquitin3	19.11	29.69	10.58	0.143333	0.905425
		18.59	29.13	10.54	-0.2	1.1487					18.9	29.45	10.55	0.113333	0.92445
		18.7	29.28	10.58	-0.16	1.11729					18.95	29.46	10.51	0.0733333	0.950439
72h	Actin	18.78	29.31	10.53	-0.246667	1.18646	1.12028	0.107146	72h	Actin	18.52	28.58	10.06	-0.313333	1.24258	1.27285	0.164855
		18.65	29.19	10.54	-0.236667	1.17827					18.49	28.71	10.22	-0.153333	1.11214
		18.7	29.38	10.68	-0.0966667	1.0693					18.78	28.55	9.77	-0.603333	1.51922
	Ubiquitin3	18.63	29.31	10.68	-0.06	1.04247				Ubiquitin3	18.39	28.58	10.19	-0.246667	1.18646
		18.79	29.19	10.4	-0.34	1.26576					18.47	28.71	10.24	-0.196667	1.14605
		18.61	29.38	10.77	0.03	0.97942					18.63	28.55	9.92	-0.516667	1.43065
ATG1b		Actin	1b				AVE	STD	ATG8f						表达比率	AVE	STD
0h	Actin	19.19	30.22	11.03	0.0833333	0.943874	1.00076	0.0428051	0h	Actin	19.53	30.15	10.62	0.133333	0.911722	1.00153	0.0603232
		19.24	30.17	10.93	-0.0166667	1.01162					19.45	29.83	10.38	-0.106667	1.07674
		19.37	30.25	10.88	-0.0666667	1.04729					19.21	29.67	10.46	-0.0266667	1.01866
	Ubiquitin3	19.28	30.22	10.94	0.03	0.97942				Ubiquitin3	19.59	30.15	10.56	0.01	0.993092
		19.22	30.17	10.95	0.04	0.972655					19.22	29.83	10.61	0.06	0.959264
		19.41	30.25	10.84	-0.07	1.04972					19.19	29.67	10.48	-0.07	1.04972
24h	Actin	19.3	29.95	10.65	-0.296667	1.2283	1.1413	0.0715205	24h	Actin	19.06	29.65	10.59	0.103333	0.93088	0.957252	0.0744984
		19.19	30.02	10.83	-0.116667	1.08423					19.12	29.82	10.7	0.213333	0.862542
		19.28	30.03	10.75	-0.196667	1.14605					19.24	29.88	10.64	0.153333	0.899171
	Ubiquitin3	19.33	29.95	10.62	-0.29	1.22264				Ubiquitin3	19.15	29.65	10.5	-0.05	1.03526
		19.26	30.02	10.76	-0.15	1.10957					19.34	29.82	10.48	-0.07	1.04972
		19.2	30.03	10.83	-0.08	1.05702					19.28	29.88	10.6	0.05	0.965936
36h	Actin	18.92	29.29	10.37	-0.576667	1.4914	1.89709	0.302735	36h	Actin	19.07	28.68	9.61	-0.876667	1.83613	1.97106	0.191452
		19.2	29.38	10.18	-0.766667	1.70133					18.94	28.29	9.35	-1.13667	2.19872
		19.27	29.06	9.79	-1.15667	2.22942					19.01	28.65	9.64	-0.846667	1.79834
	Ubiquitin3	19.3	29.29	9.99	-0.92	1.89212				Ubiquitin3	19.16	28.68	9.52	-1.03	2.04202
		19.32	29.38	10.06	-0.85	1.8025					18.86	28.29	9.43	-1.12	2.17347
		19.33	29.06	9.73	-1.18	2.26577					18.93	28.65	9.72	-0.83	1.77769
48h	Actin	18.58	29.98	11.4	0.453333	0.730353	0.788753	0.0807994	48h	Actin	18.61	28.9	10.29	-0.196667	1.14605	1.58973	0.221632
		18.48	29.91	11.43	0.483333	0.715323					19.07	28.75	9.68	-0.806667	1.74917
		18.76	29.98	11.22	0.273333	0.827406					18.98	28.75	9.77	-0.716667	1.64338
	Ubiquitin3	18.97	29.98	11.01	0.1	0.933033				Ubiquitin3	19.11	28.9	9.79	-0.76	1.69349
		18.59	29.91	11.32	0.41	0.752623					18.9	28.75	9.85	-0.7	1.6245
		18.7	29.98	11.28	0.37	0.773782					18.95	28.75	9.8	-0.75	1.68179
72h	Actin	18.78	29.48	10.7	-0.246667	1.18646	1.04059	0.101304	72h	Actin	18.52	28.51	9.99	-0.496667	1.41095	1.43055	0.130511
		18.65	29.55	10.9	-0.0466667	1.03288					18.49	28.33	9.84	-0.646667	1.56555
		18.7	29.68	10.98	0.0333333	0.97716					18.78	28.82	10.04	-0.446667	1.36289
	Ubiquitin3	18.63	29.48	10.85	-0.06	1.04247				Ubiquitin3	18.39	28.51	10.12	-0.43	1.34723
		18.79	29.55	10.76	-0.15	1.10957					18.47	28.33	9.86	-0.69	1.61328
		18.61	29.68	11.07	0.16	0.895025					18.63	28.82	10.19	-0.36	1.28343
ATG2		Actin					AVE	STD	ATG8h							AVE	STD
0h	Actin	19.19	30.15	10.96	0.143333	0.905425	1.00233	0.0747771	0h	Actin	19.53	30.22	10.69	0.0266667	0.981686	1.00409	0.0996847
		19.24	30.03	10.79	-0.0266667	1.01866					19.45	29.91	10.46	-0.203333	1.15136
		19.37	30.07	10.7	-0.116667	1.08423					19.21	30.05	10.84	0.176667	0.884745
	Ubiquitin3	19.28	30.15	10.87	0.09	0.939523				Ubiquitin3	19.59	30.22	10.63	-0.0966667	1.0693
		19.22	30.03	10.81	0.03	0.97942					19.22	29.91	10.69	-0.0366667	1.02574
		19.41	30.07	10.66	-0.12	1.08673					19.19	30.05	10.86	0.133333	0.911722
24h	Actin	19.3	29.74	10.44	-0.376667	1.29834	1.11996	0.155666	24h	Actin	19.06	29.55	10.49	-0.173333	1.12766	1.08839	0.132216
		19.19	29.87	10.68	-0.136667	1.09936					19.12	29.78	10.66	-0.00333333	1.00231
		19.28	30.11	10.83	0.0133333	0.990801					19.24	30.01	10.77	0.106667	0.928731
	Ubiquitin3	19.33	29.74	10.41	-0.37	1.29235				Ubiquitin3	19.15	29.55	10.4	-0.326667	1.25411
		19.26	29.87	10.61	-0.17	1.12506					19.34	29.78	10.44	-0.286667	1.21982
		19.2	30.11	10.91	0.13	0.913831					19.28	30.01	10.73	0.00333333	0.997692
36h	Actin	18.92	29.33	10.41	-0.406667	1.32562	1.71198	0.218705	36h	Actin	19.07	28.63	9.56	-1.10333	2.14851	2.00045	0.222392
		19.2	29.28	10.08	-0.736667	1.66632					18.94	28.71	9.77	-0.893333	1.85746
		19.27	29.16	9.89	-0.926667	1.90088					19.01	28.75	9.74	-0.923333	1.89649
	Ubiquitin3	19.3	29.33	10.03	-0.75	1.68179				Ubiquitin3	19.16	28.63	9.47	-1.25667	2.38943
		19.32	29.28	9.96	-0.82	1.76541					18.86	28.71	9.85	-0.876667	1.83613
		19.33	29.16	9.83	-0.95	1.93187					18.93	28.75	9.82	-0.906667	1.87471
48h	Actin	18.58	29.33	10.75	-0.0666667	1.04729	1.19041	0.123307	48h	Actin	18.61	29.01	10.4	-0.263333	1.20025	1.92047	0.386487
		18.48	29.19	10.71	-0.106667	1.07674					19.07	28.61	9.54	-1.12333	2.1785
		18.76	29.18	10.42	-0.396667	1.31646					18.98	28.54	9.56	-1.10333	2.14851
	Ubiquitin3	18.97	29.33	10.36	-0.42	1.33793				Ubiquitin3	19.11	29.01	9.9	-0.826667	1.77358
		18.59	29.19	10.6	-0.18	1.13288					18.9	28.61	9.71	-1.01667	2.02324
		18.7	29.18	10.48	-0.3	1.23114					18.95	28.54	9.59	-1.13667	2.19872
72h	Actin	18.78	29.03	10.25	-0.566667	1.4811	1.35422	0.0868353	72h	Actin	18.52	28.4	9.88	-0.783333	1.7211	1.87114	0.232463
		18.65	29.06	10.41	-0.406667	1.32562					18.49	28.35	9.86	-0.803333	1.74513
		18.7	29.08	10.38	-0.436667	1.35347					18.78	28.29	9.51	-1.15333	2.22427
	Ubiquitin3	18.63	29.03	10.4	-0.38	1.30134				Ubiquitin3	18.39	28.4	10.01	-0.716667	1.64338
		18.79	29.06	10.27	-0.51	1.42405					18.47	28.35	9.88	-0.846667	1.79834
		18.61	29.08	10.47	-0.31	1.23971					18.63	28.29	9.66	-1.06667	2.09459
ATG3							AVE	STD	ATG9							AVE	STD
0h	Actin	19.19	30.02	10.83	0.0733333	0.950439	1.00863	0.146492	0h	Actin	19.53	29.91	10.38	0.0266667	0.981686	1.00164	0.0617856
		19.24	30.17	10.93	0.173333	0.886791					19.45	29.8	10.35	-0.00333333	1.00231
		19.37	29.88	10.51	-0.246667	1.18646					19.21	29.54	10.33	-0.0233333	1.0163
	Ubiquitin3	19.28	30.02	10.74	0.02	0.986233				Ubiquitin3	19.59	29.91	10.32	-0.0966667	1.0693
		19.22	30.17	10.95	0.23	0.852635					19.22	29.8	10.58	0.163333	0.89296
		19.41	29.88	10.47	-0.25	1.18921					19.19	29.54	10.35	-0.0666667	1.04729
24h	Actin	19.3	29.21	9.91	-0.846667	1.79834	1.6168	0.145941	24h	Actin	19.06	29.75	10.69	0.336667	0.791869	0.794722	0.0742842
		19.19	29.38	10.19	-0.566667	1.4811					19.12	29.93	10.81	0.456667	0.728668
		19.28	29.34	10.06	-0.696667	1.62076					19.24	30.08	10.84	0.486667	0.713672
	Ubiquitin3	19.33	29.21	9.88	-0.84	1.79005				Ubiquitin3	19.15	29.75	10.6	0.183333	0.880666
		19.26	29.38	10.12	-0.6	1.51572					19.34	29.93	10.59	0.173333	0.886791
		19.2	29.34	10.14	-0.58	1.49485					19.28	30.08	10.8	0.383333	0.766664
36h	Actin	18.92	28.6	9.68	-1.07667	2.10916	2.47452	0.231614	36h	Actin	19.07	29.92	10.85	0.496667	0.708742	0.792936	0.0440151
		19.2	28.75	9.55	-1.20667	2.30804					18.94	29.6	10.66	0.306667	0.808508
		19.27	28.63	9.36	-1.39667	2.63293					19.01	29.63	10.62	0.266667	0.831238
	Ubiquitin3	19.3	28.6	9.3	-1.42	2.67586				Ubiquitin3	19.16	29.92	10.76	0.343333	0.788218
		19.32	28.75	9.43	-1.29	2.44528					18.86	29.6	10.74	0.323333	0.799221
		19.33	28.63	9.3	-1.42	2.67586					18.93	29.63	10.7	0.283333	0.82169
48h	Actin	18.58	28.59	10.01	-0.746667	1.67791	1.73315	0.246032	48h	Actin	18.61	29.64	11.03	0.676667	0.625609	0.787823	0.0843192
		18.48	28.43	9.95	-0.806667	1.74917					19.07	29.72	10.65	0.296667	0.814131
		18.76	28.89	10.13	-0.626667	1.54399					18.98	29.66	10.68	0.326667	0.797377
	Ubiquitin3	18.97	28.59	9.62	-1.1	2.14355				Ubiquitin3	19.11	29.72	10.61	0.193333	0.874583
		18.59	28.43	9.84	-0.88	1.84038					18.9	29.64	10.74	0.323333	0.799221
		18.7	28.89	10.19	-0.53	1.44393					18.95	29.66	10.71	0.293333	0.816014
72h	Actin	18.78	28.46	9.68	-1.07667	2.10916	2.15761	0.297443	72h	Actin	18.52	29.32	10.8	0.446667	0.733736	0.750721	0.119183
		18.65	28.13	9.48	-1.27667	2.42279					18.49	29.51	11.02	0.666667	0.629961
		18.7	28.41	9.71	-1.04667	2.06575					18.78	29.25	10.47	0.116667	0.922316
	Ubiquitin3	18.63	28.46	9.83	-0.89	1.85318				Ubiquitin3	18.39	29.32	10.93	0.513333	0.700602
		18.79	28.13	9.34	-1.38	2.60268					18.47	29.51	11.04	0.623333	0.649169
		18.61	28.41	9.8	-0.92	1.89212					18.63	29.25	10.62	0.203333	0.868541
ATG4							AVE	STD	ATG10							AVE	STD
0h	Actin	19.64	29.6542	10.0142	0.0471465	0.967849	1.00113	0.0525029	0h	Actin	19.38	29.35	9.97	-0.0266667	1.01866	1.00072	0.0411966
		19.73	29.7577	10.0277	0.0606407	0.958838					19.51	29.61	10.1	0.103333	0.93088
		19.42	29.2793	9.85925	-0.107787	1.07757					19.91	29.83	9.92	-0.0766667	1.05458
	Ubiquitin3	19.62	29.6542	10.0342	0.0738131	0.950123				Ubiquitin3	19.26	29.35	10.09	-0.02	1.01396
		19.8	29.7577	9.95768	-0.00269262	1.00187					19.48	29.61	10.13	0.02	0.986233
		19.39	29.2793	9.88925	-0.0711205	1.05053					19.72	29.83	10.11	0	1
24h	Actin	19.4745	29.323	9.84852	-0.118516	1.08562	0.986596	0.0948696	24h	Actin	19.2	29.38	10.18	0.183333	0.880666	0.930773	0.0674409
		19.0447	29.1594	10.1147	0.14762	0.902739					19.31	29.55	10.24	0.243333	0.844791
		18.9579	29.0674	10.1095	0.142416	0.906					19.47	29.63	10.16	0.163333	0.89296
	Ubiquitin3	19.2	29.323	10.123	0.162656	0.893379				Ubiquitin3	19.28	29.38	10.1	-0.01	1.00696
		19.31	29.1594	9.8494	-0.110975	1.07996					19.38	29.55	10.17	0.06	0.959264
		19.18	29.0674	9.8874	-0.0729739	1.05188					19.52	29.63	10.11	0	1
36h	Actin	18.8143	27.3817	8.56742	-1.39962	2.63832	2.8306	0.463237	36h	Actin	18.88	28.09	9.21	-0.786667	1.72508	1.94631	0.262597
		18.7627	27.5446	8.78197	-1.18507	2.27375					18.86	28.13	9.27	-0.726667	1.65481
		18.8968	27.2709	8.37406	-1.59298	3.01672					19.13	27.97	8.84	-1.15667	2.22942
	Ubiquitin3	19.02	27.3817	8.36173	-1.59864	3.02858				Ubiquitin3	18.9	28.09	9.19	-0.92	1.89212
		18.89	27.5446	8.65463	-1.30574	2.47211					18.93	28.13	9.2	-0.91	1.87905
		19.14	27.2709	8.13087	-1.82951	3.55416					19.06	27.97	8.91	-1.2	2.2974
48h	Actin	18.885	28.8333	9.94832	-0.0187183	1.01306	1.0669	0.0629474	48h	Actin	18.72	28.16	9.44	-0.556667	1.47087	1.4491	0.0780109
		18.5141	28.3441	9.82998	-0.13706	1.09966					18.64	28.26	9.62	-0.376667	1.29834
		18.3818	28.2002	9.81836	-0.148682	1.10856					18.72	28.15	9.43	-0.566667	1.4811
	Ubiquitin3	18.92	28.8333	9.9133	-0.0470704	1.03316				Ubiquitin3	18.66	28.16	9.5	-0.61	1.52626
		18.59	28.3441	9.75406	-0.20631	1.15373					18.7	28.26	9.56	-0.55	1.46409
		18.23	28.2002	9.97016	0.00979052	0.993237					18.58	28.15	9.57	-0.54	1.45397
72h	Actin	18.52	27.97	9.45	-0.517041	1.43102	1.46129	0.180787	72h	Actin	18.78	29.02	10.24	0.243333	0.844791	0.81251	0.0483107
		18.71	27.9671	9.25706	-0.709983	1.63578					18.51	28.91	10.4	0.403333	0.756109
		18.55	28.0953	9.54526	-0.421777	1.33958					18.78	29.12	10.34	0.343333	0.788218
	Ubiquitin3	18.77	27.97	9.2	-0.760374	1.69393				Ubiquitin3	18.53	29.02	10.49	0.38	0.768438
		18.55	27.9671	9.41706	-0.543316	1.45732					18.61	28.91	10.3	0.19	0.876606
		18.41	28.0953	9.68526	-0.275111	1.21009					18.76	29.12	10.36	0.25	0.840896
ATG5							AVE	STD	ATG12							AVE	STD
0h	Actin	19.64	30.0637	10.4237	0.00246724	0.998291	1.00064	0.0395585	0h	Actin	19.38	29.78	10.4	-0.00333333	1.00231	1.00029	0.0265834
		19.73	30.12	10.39	-0.0312336	1.02189					19.51	29.94	10.43	0.0266667	0.981686
		19.42	29.87	10.45	0.0287664	0.980258					19.91	30.29	10.38	-0.0233333	1.0163
	Ubiquitin3	19.62	30.0637	10.4437	0.0291339	0.980008				Ubiquitin3	19.26	29.78	10.52	0.00333333	0.997692
		19.8	30.12	10.32	-0.094567	1.06774					19.48	29.94	10.46	-0.0566667	1.04006
		19.39	29.87	10.48	0.065433	0.955658					19.72	30.29	10.57	0.0533333	0.963707
24h	Actin	19.4745	29.68	10.2055	-0.215739	1.1613	1.11808	0.116827	24h	Actin	19.2	29.32	10.12	-0.283333	1.217	1.42397	0.149224
		19.0447	29.3866	10.3419	-0.0793795	1.05656					19.31	29.17	9.86	-0.543333	1.45734
		18.9579	29.3076	10.3496	-0.0716052	1.05089					19.47	29.46	9.99	-0.413333	1.33176
	Ubiquitin3	19.2	29.68	10.48	0.065433	0.955658				Ubiquitin3	19.28	29.32	10.04	-0.476667	1.39152
		19.31	29.3866	10.0766	-0.337974	1.26398					19.38	29.17	9.79	-0.726667	1.65481
		19.18	29.3076	10.1276	-0.286996	1.2201					19.52	29.46	9.94	-0.576667	1.4914
36h	Actin	18.8143	29.1304	10.3161	-0.105128	1.07559	1.1823	0.149161	36h	Actin	18.88	28.73	9.85	-0.553333	1.46747	1.60174	0.114742
		18.7627	29.1551	10.3924	-0.0288176	1.02018					18.86	28.59	9.73	-0.673333	1.59475
		18.8968	29.0329	10.1361	-0.285142	1.21853					19.13	28.91	9.78	-0.623333	1.54043
	Ubiquitin3	19.02	29.1304	10.1104	-0.304147	1.23469				Ubiquitin3	18.9	28.73	9.83	-0.686667	1.60956
		18.89	29.1551	10.2651	-0.149486	1.10917					18.93	28.59	9.66	-0.856667	1.81085
		19.14	29.0329	9.8929	-0.521669	1.43562					19.06	28.91	9.85	-0.666667	1.5874
48h	Actin	18.885	29.3305	10.4455	0.0242907	0.983304	0.960802	0.0443566	48h	Actin	18.72	29.08	10.36	-0.0433333	1.03049	1.14647	0.0915574
		18.5141	29.0421	10.528	0.106749	0.928679					18.64	28.91	10.27	-0.133333	1.09682
		18.3818	28.8186	10.4368	0.0155325	0.989291					18.72	28.82	10.1	-0.303333	1.23399
	Ubiquitin3	18.92	29.3305	10.4105	-0.00406151	1.00282				Ubiquitin3	18.66	29.08	10.42	-0.0966667	1.0693
		18.59	29.0421	10.4521	0.0374992	0.974342					18.7	28.91	10.21	-0.306667	1.23685
		18.23	28.8186	10.5886	0.174005	0.886378					18.58	28.82	10.24	-0.276667	1.21139
72h	Actin	18.52	28.96	10.44	0.0187664	0.987076	1.04709	0.0803192	72h	Actin	18.78	28.93	10.15	-0.253333	1.19196	1.27713	0.147996
		18.71	29.02	10.31	-0.111234	1.08015					18.51	28.52	10.01	-0.393333	1.31342
		18.55	28.84	10.29	-0.131234	1.09523					18.78	28.88	10.1	-0.303333	1.23399
	Ubiquitin3	18.77	28.96	10.19	-0.224567	1.16843				Ubiquitin3	18.53	28.93	10.4	-0.116667	1.08423
		18.55	29.02	10.47	0.055433	0.962306					18.61	28.52	9.91	-0.606667	1.52274
		18.41	28.84	10.43	0.015433	0.98936					18.76	28.88	10.12	-0.396667	1.31646
ATG6		Actin	6				AVE	STD	ATG13b		actin	13b				AVE	STD
0h	Actin	19.64	29.93	10.29	-0.01	1.00696	1.00053	0.0356992	0h	Actin	19.38	29.39	10.01	-0.0166667	1.01162	1.00118	0.0530015
		19.73	30.01	10.28	-0.02	1.01396					19.51	29.51	10	-0.0266667	1.01866
		19.42	29.75	10.33	0.03	0.97942					19.91	29.98	10.07	0.0433333	0.97041
	Ubiquitin3	19.62	29.93	10.31	0.0166667	0.988514				Ubiquitin3	19.26	29.39	10.13	-0.01	1.00696
		19.8	30.01	10.21	-0.0833333	1.05946					19.48	29.51	10.03	-0.11	1.07923
		19.39	29.75	10.36	0.0666667	0.954842					19.72	29.98	10.26	0.12	0.920188
24h	Actin	19.4745	28.93	9.45549	-0.844506	1.79565	1.6555	0.299095	24h	Actin	19.2	29.21	10.01	-0.0166667	1.01162	1.16013	0.201985
		19.0447	28.52	9.47526	-0.824739	1.77121					19.31	29.43	10.12	0.0933333	0.937354
		18.9579	28.9	9.94206	-0.357943	1.2816					19.47	29.1	9.63	-0.396667	1.31646
	Ubiquitin3	19.2	28.93	9.73	-0.563333	1.47768				Ubiquitin3	19.28	29.21	9.93	-0.21	1.15669
		19.31	28.52	9.21	-1.08333	2.11893					19.38	29.43	10.05	-0.09	1.06437
		19.18	28.9	9.72	-0.573333	1.48796					19.52	29.1	9.58	-0.56	1.47427
36h	Actin	18.8143	27.53	8.71569	-1.58431	2.99865	2.83731	0.380887	36h	Actin	18.88	27.51	8.63	-1.39667	2.63293	3.41857	0.666198
		18.7627	27.79	9.02734	-1.27266	2.41607					18.86	27.33	8.47	-1.55667	2.94173
		18.8968	27.85	8.95319	-1.34681	2.54349					19.13	27.19	8.06	-1.96667	3.90864
	Ubiquitin3	19.02	27.53	8.51	-1.78333	3.44221				Ubiquitin3	18.9	27.51	8.61	-1.53	2.88786
		18.89	27.79	8.9	-1.39333	2.62685					18.93	27.03	8.1	-2.04	4.11246
		19.14	27.85	8.71	-1.58333	2.99661					19.06	27.19	8.13	-2.01	4.02782
48h	Actin	18.885	27.93	9.04502	-1.25498	2.38664	1.95492	0.387143	48h	Actin	18.72	27.68	8.96	-1.06667	2.09459	2.41749	0.368739
		18.5141	27.93	9.41592	-0.884084	1.84559					18.64	27.59	8.95	-1.07667	2.10916
		18.3818	27.96	9.57819	-0.721806	1.64925					18.72	27.21	8.49	-1.53667	2.90123
	Ubiquitin3	18.92	27.93	9.01	-1.28333	2.43401				Ubiquitin3	18.66	27.68	9.02	-1.12	2.17347
		18.59	27.93	9.34	-0.953333	1.93634					18.7	27.59	8.89	-1.25	2.37841
		18.23	27.96	9.73	-0.563333	1.47768					18.58	27.21	8.63	-1.51	2.8481
72h	Actin	18.52	28.72	10.2	-0.1	1.07177	1.06166	0.0499404	72h	Actin	18.78	28.63	9.85	-0.176667	1.13027	1.0747	0.0665637
		18.71	29.01	10.3	0	1					18.51	28.52	10.01	-0.0166667	1.01162
		18.55	28.66	10.11	-0.19	1.14076					18.78	28.78	10	-0.0266667	1.01866
	Ubiquitin3	18.77	29.01	10.24	-0.0533333	1.03766				Ubiquitin3	18.53	28.63	10.1	-0.04	1.02811
		18.55	28.72	10.17	-0.123333	1.08925					18.61	28.52	9.91	-0.23	1.17283
		18.41	28.66	10.25	-0.0433333	1.03049					18.76	28.78	10.02	-0.12	1.08673
ATG7							AVE	STD	ATG18a							AVE	STD
0h	Actin	19.64	29.9307	10.2907	-0.0310051	1.02172	1.00039	0.030474	0h	Actin	19.6	30.19	10.59	0.00333333	0.997692	1.00041	0.0314462
		19.73	30.0544	10.3244	0.00269524	0.998134					19.55	30.11	10.56	-0.0266667	1.01866
		19.42	29.77	10.35	0.0283099	0.980568					19.48	30.09	10.61	0.0233333	0.983957
	Ubiquitin3	19.62	29.9307	10.3107	-0.00433843	1.00301				Ubiquitin3	19.53	30.19	10.66	0.0166667	0.988514
		19.8	30.0544	10.2544	-0.0606381	1.04293					19.41	30.11	10.7	0.0566667	0.961483
		19.39	29.77	10.38	0.0649765	0.955961					19.52	30.09	10.57	-0.0733333	1.05214
24h	Actin	19.4745	29.35	9.87554	-0.44615	1.3624	1.26943	0.133333	24h	Actin	19.2	29.69	10.49	-0.0966667	1.0693	1.06392	0.107328
		19.0447	29.0811	10.0364	-0.285334	1.21869					19.29	29.8	10.51	-0.0766667	1.05458
		18.9579	29.0948	10.1368	-0.184842	1.13669					19.37	30.03	10.66	0.0733333	0.950439
	Ubiquitin3	19.2	29.35	10.15	-0.164977	1.12115				Ubiquitin3	19.23	29.69	10.46	-0.183333	1.1355
		19.31	29.0811	9.77109	-0.543929	1.45794					19.45	29.8	10.35	-0.293333	1.22547
		19.18	29.0948	9.91479	-0.400232	1.31972					19.31	30.03	10.72	0.0766667	0.948246
36h	Actin	18.8143	27.5277	8.71339	-1.6083	3.04893	3.2151	0.249756	36h	Actin	19.23	28.7	9.47	-1.11667	2.16845	2.085	0.26828
		18.7627	27.5096	8.74693	-1.57476	2.97887					19.08	28.88	9.8	-0.786667	1.72508
		18.8968	27.6358	8.739	-1.58269	2.99527					19.02	28.66	9.64	-0.946667	1.92741
	Ubiquitin3	19.02	27.5277	8.5077	-1.80732	3.49992				Ubiquitin3	19.27	28.7	9.43	-1.21333	2.31873
		18.89	27.5096	8.61959	-1.69543	3.23874					19.19	28.88	9.69	-0.953333	1.93634
		19.14	27.6358	8.49581	-1.81921	3.52889					19.3	28.66	9.36	-1.28333	2.43401
48h	Actin	18.885	28.835	9.94999	-0.371705	1.29388	1.23734	0.0716771	48h	Actin	18.67	28.73	10.06	-0.526667	1.4406	1.74835	0.421029
		18.5141	28.5888	10.0748	-0.246937	1.18668					18.46	28.84	10.38	-0.206667	1.15402
		18.3818	28.3761	9.99434	-0.327351	1.25471					18.97	28.44	9.47	-1.11667	2.16845
	Ubiquitin3	18.92	28.835	9.91497	-0.400057	1.31956				Ubiquitin3	19.08	28.73	9.65	-0.993333	1.99078
		18.59	28.5888	9.99884	-0.316186	1.24504					18.85	28.84	9.99	-0.653333	1.5728
		18.23	28.3761	10.1461	-0.168878	1.12418					18.91	28.44	9.53	-1.11333	2.16345
72h	Actin	18.52	28.9929	10.4729	0.151183	0.900512	0.987476	0.0831467	72h	Actin	18.66	28.27	9.61	-0.976667	1.96791	1.83918	0.11681
		18.71	29.0382	10.3282	0.00650452	0.995502					18.32	28.12	9.8	-0.786667	1.72508
		18.55	28.7464	10.1964	-0.125273	1.09071					18.53	28.23	9.7	-0.886667	1.8489
	Ubiquitin3	18.77	28.9929	10.2229	-0.0921507	1.06596				Ubiquitin3	18.44	28.27	9.83	-0.813333	1.75727
		18.55	29.0382	10.4882	0.173171	0.886891					18.28	28.12	9.84	-0.803333	1.74513
		18.41	28.7464	10.3364	0.0213934	0.985281					18.58	28.23	9.65	-0.993333	1.99078
ATG8a							AVE	STD	ATG18b							AVE	STD
0h	Actin	19.94	30.13	10.19	-0.123333	1.08925	1.0013	0.0563214	0h	Actin	19.6	29.92	10.32	0.0366667	0.974905	1.00097	0.0487907
		19.37	29.71	10.34	0.0266667	0.981686					19.55	29.82	10.27	-0.0133333	1.00928
		19.42	29.83	10.41	0.0966667	0.935191					19.48	29.74	10.26	-0.0233333	1.0163
	Ubiquitin3	19.75	30.13	10.38	-0.0666667	1.04729				Ubiquitin3	19.53	29.92	10.39	0.05	0.965936
		19.22	29.71	10.49	0.0433333	0.97041					19.41	29.82	10.41	0.07	0.952638
		19.36	29.83	10.47	0.0233333	0.983957					19.52	29.74	10.22	-0.12	1.08673
24h	Actin	19.07	29.11	10.04	-0.273333	1.2086	1.20003	0.0571425	24h	Actin	19.2	29.41	10.21	-0.0733333	1.05214	1.05081	0.0950718
		19.16	29.15	9.99	-0.323333	1.25122					19.29	29.53	10.24	-0.0433333	1.03049
		19.12	29.3	10.18	-0.133333	1.09682					19.37	29.72	10.35	0.0666667	0.954842
	Ubiquitin3	18.92	29.11	10.19	-0.256667	1.19472				Ubiquitin3	19.23	29.41	10.18	-0.16	1.11729
		19.03	29.15	10.12	-0.326667	1.25411					19.45	29.53	10.08	-0.26	1.19748
		19.11	29.3	10.19	-0.256667	1.19472					19.31	29.72	10.41	0.07	0.952638
36h	Actin	18.82	27.22	8.4	-1.91333	3.76678	4.07536	0.490877	36h	Actin	19.23	28.75	9.52	-0.763333	1.69741	1.4266	0.278251
		18.96	27.31	8.35	-1.96333	3.89962					19.08	29.09	10.01	-0.273333	1.2086
		19.03	27.35	8.32	-1.99333	3.98156					19.02	29.17	10.15	-0.133333	1.09682
	Ubiquitin3	19.02	27.22	8.2	-2.24667	4.74585				Ubiquitin3	19.27	28.75	9.48	-0.86	1.81504
		18.66	27.31	8.65	-1.79667	3.47417					19.19	29.09	9.9	-0.44	1.3566
		19.1	27.35	8.25	-2.19667	4.58419					19.3	29.17	9.87	-0.47	1.38511
48h	Actin	19.11	27.98	8.87	-1.44333	2.71948	2.38397	0.416848	48h	Actin	18.67	28.86	10.19	-0.0933333	1.06683	1.58674	0.344199
		19.02	28.12	9.1	-1.21333	2.31873					18.46	28.31	9.85	-0.433333	1.35035
		18.89	28.42	9.53	-0.783333	1.7211					18.97	28.33	9.36	-0.923333	1.89649
	Ubiquitin3	18.93	27.98	9.05	-1.39667	2.63293				Ubiquitin3	19.08	28.86	9.78	-0.56	1.47427
		19.16	28.12	8.96	-1.48667	2.80241					18.85	28.31	9.46	-0.88	1.84038
		19.05	28.42	9.37	-1.07667	2.10916					18.91	28.33	9.42	-0.92	1.89212
72h	Actin	19.09	29.48	10.39	0.0766667	0.948246	1.07246	0.105062	72h	Actin	18.66	28.51	9.85	-0.433333	1.35035	1.38535	0.105205
		19.29	29.42	10.13	-0.183333	1.1355					18.32	28.12	9.8	-0.483333	1.39797
		19.08	29.3	10.22	-0.0933333	1.06683					18.53	28.31	9.78	-0.503333	1.41748
	Ubiquitin3	19.27	29.48	10.21	-0.236667	1.17827				Ubiquitin3	18.44	28.51	10.07	-0.27	1.20581
		18.89	29.42	10.53	0.0833333	0.943874					18.28	28.12	9.84	-0.5	1.41421
		19.07	29.3	10.23	-0.216667	1.16205					18.58	28.31	9.73	-0.61	1.52626
ATG8b							AVE	STD	ATG18c							AVE	STD
0h	Actin	19.94	29.811	9.87095	-0.107958	1.0777	1.00101	0.0494944	0h	Actin	19.6	29.95	10.35	0.09	0.939523	1.0028	0.083381
		19.37	29.3599	9.98991	0.0109971	0.992406					19.55	29.81	10.26	0	1
		19.42	29.4959	10.0759	0.096961	0.935					19.48	29.65	10.17	-0.09	1.06437
	Ubiquitin3	19.75	29.811	10.061	-0.0512914	1.03619				Ubiquitin3	19.53	29.95	10.42	0.103333	0.93088
		19.22	29.3599	10.1399	0.0276637	0.981008					19.41	29.81	10.4	0.0833333	0.943874
		19.36	29.4959	10.1359	0.0236277	0.983756					19.52	29.65	10.13	-0.186667	1.13813
24h	Actin	19.07	29.1129	10.0429	0.0639742	0.956625	1.01342	0.0869292	24h	Actin	19.2	29.69	10.49	0.23	0.852635	1.06239	0.158801
		19.16	28.9773	9.81732	-0.16159	1.11852					19.29	29.52	10.23	-0.03	1.02101
		19.12	29.2069	10.0869	0.107959	0.9279					19.37	29.36	9.99	-0.27	1.20581
	Ubiquitin3	18.92	29.1129	10.1929	0.0806408	0.945638				Ubiquitin3	19.23	29.69	10.46	0.143333	0.905425
		19.03	28.9773	9.94732	-0.164924	1.12111					19.45	29.52	10.07	-0.246667	1.18646
		19.11	29.2069	10.0969	-0.0153743	1.01071					19.31	29.36	10.05	-0.266667	1.20303
36h	Actin	18.82	28.8881	10.0681	0.0891823	0.940055	1.04519	0.100869	36h	Actin	19.23	29.43	10.2	-0.06	1.04247	1.09037	0.096374
		18.96	28.839	9.87897	-0.0999437	1.07173					19.08	29.25	10.17	-0.09	1.06437
		19.03	29.03	10	0.021088	0.985489					19.02	29.37	10.35	0.09	0.939523
	Ubiquitin3	19.02	28.8881	9.86809	-0.244151	1.1844				Ubiquitin3	19.27	29.43	10.16	-0.156667	1.11471
		18.66	28.839	10.179	0.066723	0.954804					19.19	29.25	10.06	-0.256667	1.19472
		19.1	29.03	9.93	-0.182245	1.13465					19.3	29.37	10.07	-0.246667	1.18646
48h	Actin	19.11	29.4093	10.2993	0.320338	0.800882	0.799677	0.0787084	48h	Actin	18.67	28.66	9.99	-0.27	1.20581	1.23648	0.239379
		19.02	29.3894	10.3694	0.390528	0.76285					18.46	28.81	10.35	0.09	0.939523
		18.89	29.4029	10.5129	0.534028	0.690624					18.97	29.01	10.04	-0.22	1.16473
	Ubiquitin3	18.93	29.4093	10.4793	0.367005	0.775391				Ubiquitin3	19.08	28.66	9.58	-0.736667	1.66632
		19.16	29.3894	10.2294	0.117194	0.921979					18.85	28.81	9.96	-0.356667	1.28046
		19.05	29.4029	10.3529	0.240695	0.846338					18.91	29.01	10.1	-0.216667	1.16205
72h	Actin	19.09	29.5065	10.4165	0.437549	0.738388	0.834661	0.085475	72h	Actin	18.66	28.81	10.15	-0.11	1.07923	1.00916	0.0734394
		19.29	29.3368	10.0468	0.0679029	0.954024					18.32	28.68	10.36	0.1	0.933033
		19.08	29.4393	10.3593	0.380385	0.768233					18.53	28.75	10.22	-0.04	1.02811
	Ubiquitin3	19.27	29.5065	10.2365	0.124215	0.917503				Ubiquitin3	18.44	28.81	10.37	0.0533333	0.963707
		18.89	29.3368	10.4468	0.33457	0.793021					18.28	28.68	10.4	0.0833333	0.943874
		19.07	29.4393	10.3693	0.257051	0.836796					18.58	28.75	10.17	-0.146667	1.10701
ATG8c							AVE	STD	ATG18f							AVE	STD
0h	Actin	19.94	30.19	10.25	-0.0133333	1.00928	1.00021	0.0222228	0h	Actin	19.6	29.62	10.02	0.0733333	0.950439	1.00259	0.0803678
		19.37	29.62	10.25	-0.0133333	1.00928					19.55	29.51	9.96	0.0133333	0.990801
		19.42	29.71	10.29	0.0266667	0.981686					19.48	29.34	9.86	-0.0866667	1.06191
	Ubiquitin3	19.75	30.19	10.44	0.0433333	0.97041				Ubiquitin3	19.53	29.62	10.09	0.0866667	0.941696
		19.22	29.62	10.4	0.00333333	0.997692					19.41	29.51	10.1	0.0966667	0.935191
		19.36	29.71	10.35	-0.0466667	1.03288					19.52	29.34	9.82	-0.183333	1.1355
24h	Actin	19.07	29.25	10.18	-0.0833333	1.05946	0.976145	0.0743806	24h	Actin	19.2	29.3	10.1	0.153333	0.899171	0.928998	0.0751422
		19.16	29.58	10.42	0.156667	0.897095					19.29	29.36	10.07	0.123333	0.918064
		19.12	29.48	10.36	0.0966667	0.935191					19.37	29.52	10.15	0.203333	0.868541
	Ubiquitin3	18.92	29.25	10.33	-0.0666667	1.04729				Ubiquitin3	19.23	29.3	10.07	0.0666667	0.954842
		19.03	29.58	10.55	0.153333	0.899171					19.45	29.36	9.91	-0.0933333	1.06683
		19.11	29.48	10.37	-0.0266667	1.01866					19.31	29.52	10.21	0.206667	0.866537
36h	Actin	18.82	28.27	9.45	-0.813333	1.75727	1.93691	0.185535	36h	Actin	19.23	28.76	9.53	-0.416667	1.33484	1.30149	0.138306
		18.96	28.21	9.25	-1.01333	2.01857					19.08	28.85	9.77	-0.176667	1.13027
		19.03	28.46	9.43	-0.833333	1.7818					19.02	28.74	9.72	-0.226667	1.17013
	Ubiquitin3	19.02	28.27	9.25	-1.14667	2.21402				Ubiquitin3	19.27	28.76	9.49	-0.513333	1.42734
		18.66	28.21	9.55	-0.846667	1.79834					19.19	28.85	9.66	-0.343333	1.26868
		19.1	28.46	9.36	-1.03667	2.05148					19.3	28.74	9.44	-0.563333	1.47768
48h	Actin	19.11	29.82	10.71	0.446667	0.733736	0.738692	0.0770462	48h	Actin	18.67	28.47	9.8	-0.146667	1.10701	1.38897	0.215493
		19.02	29.93	10.91	0.646667	0.638754					18.46	28.25	9.79	-0.156667	1.11471
		18.89	29.65	10.76	0.496667	0.708742					18.97	28.3	9.33	-0.616667	1.53333
	Ubiquitin3	18.93	29.82	10.89	0.493333	0.710382				Ubiquitin3	19.08	28.47	9.39	-0.613333	1.52979
		19.16	29.93	10.77	0.373333	0.771997					18.85	28.25	9.4	-0.603333	1.51922
		19.05	29.65	10.6	0.203333	0.868541					18.91	28.3	9.39	-0.613333	1.52979
72h	Actin	19.09	29.93	10.84	0.576667	0.670511	0.739062	0.0703858	72h	Actin	18.66	28.51	9.85	-0.0966667	1.0693	1.10215	0.0839351
		19.29	29.88	10.59	0.326667	0.797377					18.32	28.06	9.74	-0.206667	1.15402
		19.08	29.85	10.77	0.506667	0.703847					18.53	28.35	9.82	-0.126667	1.09177
	Ubiquitin3	19.27	29.93	10.66	0.263333	0.833161				Ubiquitin3	18.44	28.51	10.07	0.0666667	0.954842
		18.89	29.88	10.99	0.593333	0.66281					18.28	28.06	9.78	-0.223333	1.16743
		19.07	29.85	10.78	0.383333	0.766664					18.58	28.35	9.77	-0.233333	1.17555
ATG8d							AVE	STD
0h	Actin	19.94	30.2	10.26	-0.0866667	1.06191	1.0013	0.0552075
		19.37	29.67	10.3	-0.0466667	1.03288
		19.42	29.9	10.48	0.133333	0.911722
	Ubiquitin3	19.75	30.2	10.45	-0.03	1.02101
		19.22	29.67	10.45	-0.03	1.02101
		19.36	29.9	10.54	0.06	0.959264
24h	Actin	19.07	29.26	10.19	-0.156667	1.11471	1.13009	0.13291
		19.16	29.51	10.35	0.00333333	0.997692
		19.12	29.17	10.05	-0.296667	1.2283
	Ubiquitin3	18.92	29.26	10.34	-0.14	1.10191
		19.03	29.51	10.48	0	1
		19.11	29.17	10.06	-0.42	1.33793
36h	Actin	18.82	27.51	8.69	-1.65667	3.15287	3.79379	0.886673
		18.96	27.63	8.67	-1.67667	3.19688
		19.03	27.22	8.19	-2.15667	4.45883
	Ubiquitin3	19.02	27.51	8.49	-1.99	3.97237
		18.66	27.63	8.97	-1.51	2.8481
		19.1	27.22	8.12	-2.36	5.1337
48h	Actin	19.11	28.56	9.45	-0.896667	1.86176	1.84268	0.259769
		19.02	28.81	9.79	-0.556667	1.47087
		18.89	28.34	9.45	-0.896667	1.86176
	Ubiquitin3	18.93	28.56	9.63	-0.85	1.8025
		19.16	28.81	9.65	-0.83	1.77769
		19.05	28.34	9.29	-1.19	2.28153
72h	Actin	19.09	29.2	10.11	-0.236667	1.17827	1.40275	0.144103
		19.29	28.99	9.7	-0.646667	1.56555
		19.08	28.95	9.87	-0.476667	1.39152
	Ubiquitin3	19.27	29.2	9.93	-0.55	1.46409
		18.89	28.99	10.1	-0.38	1.30134
		19.07	28.95	9.88	-0.6	1.51572

## Sheet: Fig. 1c
1	WT	GFP-ATG8f-labled puncta	AVE	STD		GFP-ATG8f-labled puncta	AVE	STD		GFP-ATG8f-labled puncta	AVE	STD		GFP-ATG8f-labled puncta	AVE	STD		GFP-ATG8f-labled puncta	AVE	STD	WT -RKN+ConA	GFP-ATG8f-labled puncta	AVE	STD		Tukey's multiple comparisons test	Adjusted P Value
	0h	1	1.05	0.825578	24h	8	12.2	3.57771	36h	45	42.95	6.5089	48h	21	23.8	5.66243	72h	15	20.7	3.8265		63	53.5	12.8411		0 h vs. 24h	<0.0001
		1				11				40				22				28				56				0 h vs. 36h	<0.0001
		0				9				42				19				19				60				0 h vs. 48h	<0.0001
		1				11				38				22				20				51				0 h vs. 72h	<0.0001
		0				13				30				27				17				44				0 h vs. 48h+ConA	<0.0001
		1				8				39				22				25				39				24h vs. 36h	<0.0001
		1				11				44				19				20				60				24h vs. 48h	<0.0001
		2				16				46				32				28				38				24h vs. 72h	0.00140715
		0				15				59				20				21				47				24h vs. 48h+ConA	<0.0001
		1				6				50				35				19				40				36h vs. 48h	<0.0001
		0				11				38				21				17				68				36h vs. 72h	<0.0001
		1				15				42				30				13				62				36h vs. 48h+ConA	<0.0001
		1				18				39				20				21				90				48h vs. 72h	0.684994
		3				11				36				36				20				61				48h vs. 48h+ConA	<0.0001
		2				17				50				20				20				55				72h vs. 48h+ConA	<0.0001
		1				16				41				23				23				47
		1				10				49				21				22				50
		0				11				37				28				20				57
		2				18				50				15				21				49
		2				9				44				23				25				33
2
	WT	GFP-ATG8f-labled puncta	AVE	STD		GFP-ATG8f-labled puncta	AVE	STD		GFP-ATG8f-labled puncta	AVE	STD		GFP-ATG8f-labled puncta	AVE	STD		GFP-ATG8f-labled puncta	AVE	STD	WT -RKN+ConA	GFP-ATG8f-labled puncta	AVE	STD
	0h	1	0.95	0.686333	24h	10	9.05	2.70429	36h	38	38.5	5.25657	48h	19	20	4.09107	72h	11	15.4	4.22275		55	51.15	7.24224
		1				7				36				20				19				60
		0				9				30				22				22				69
		1				8				41				25				20				50
		1				11				39				20				13				48
		0				8				35				18				18				44
		1				5				42				15				11				51
		1				6				50				20				13				55
		1				8				40				13				17				60
		2				10				33				17				13				49
		0				5				36				15				15				58
		2				9				40				20				11				52
		0				12				38				24				11				46
		1				10				30				26				9				44
		1				11				31				29				10				43
		1				8				42				22				15				50
		1				15				46				19				20				42
		2				9				40				15				21				56
		0				6				38				18				19				51
		2				14				45				23				20				40

## Sheet: Fig. 1f
PDF1.2a		Cq		deltaCq	delta delta Cq	expression	AVE	STD	PDF1.2b		Cq		deltaCq	delta delta Cq	expression	AVE	STD
0h	Actin	19.51	29.97	10.46	0.0266667	0.981686	1.00132	0.0565967	0h	Actin	19.51	29.93	10.42	-0.1	1.07177	1.00066	0.0401898
		19.7	30.05	10.35	-0.0833333	1.05946					19.7	30.27	10.57	0.05	0.965936
		20.02	30.51	10.49	0.0566667	0.961483					20.02	30.59	10.57	0.05	0.965936
	Ubiquitin3	19.34	29.97	10.63	0.103333	0.93088				Ubiquitin3	19.34	29.93	10.59	-0.0233333	1.0163
		19.63	30.05	10.42	-0.106667	1.07674					19.63	30.27	10.64	0.0266667	0.981686
		19.98	30.51	10.53	0.00333333	0.997692					19.98	30.59	10.61	-0.00333333	1.00231
24h	Actin	19.63	29.39	9.76	-0.673333	1.59475	1.71638	0.174528	24h	Actin	19.63	30.01	10.38	-0.14	1.10191	1.22889	0.137736
		19.77	29.56	9.79	-0.643333	1.56193					19.77	29.89	10.12	-0.4	1.31951
		19.92	29.45	9.53	-0.903333	1.87038					19.92	30.21	10.29	-0.23	1.17283
	Ubiquitin3	19.52	29.39	9.87	-0.656667	1.57644				Ubiquitin3	19.52	30.01	10.49	-0.123333	1.08925
		19.81	29.56	9.75	-0.776667	1.71317					19.81	29.89	10.08	-0.533333	1.44727
		19.91	29.45	9.54	-0.986667	1.9816					19.91	30.21	10.3	-0.313333	1.24258
36h	Actin	19.27	29.03	9.76	-0.673333	1.59475	1.89009	0.311337	36h	Actin	19.27	28.38	9.11	-1.41	2.65737	2.84459	0.325091
		19.18	28.84	9.66	-0.773333	1.70921					19.18	28.05	8.87	-1.65	3.13834
		19.32	28.71	9.39	-1.04333	2.06098					19.32	28.62	9.3	-1.22	2.32947
	Ubiquitin3	19.36	29.03	9.67	-0.856667	1.81085				Ubiquitin3	19.36	28.38	9.02	-1.59333	3.01746
		19.1	28.84	9.74	-0.786667	1.72508					19.1	28.05	8.95	-1.66333	3.16748
		19.47	28.71	9.24	-1.28667	2.43964					19.47	28.62	9.15	-1.46333	2.75745
48h	Actin	19.2	28.61	9.41	-1.02333	2.03261	2.33636	0.339763	48h	Actin	19.2	28.08	8.88	-1.64	3.11666	3.56903	0.557578
		18.88	28.06	9.18	-1.25333	2.38392					18.88	27.63	8.75	-1.77	3.41054
		19.13	28.43	9.3	-1.13333	2.19365					19.13	27.82	8.69	-1.83	3.55537
	Ubiquitin3	19.05	28.61	9.56	-0.966667	1.95432				Ubiquitin3	19.05	28.08	9.03	-1.58333	2.99661
		18.94	28.06	9.12	-1.40667	2.65124					18.94	27.63	8.69	-1.92333	3.79298
		19.39	28.43	9.04	-1.48667	2.80241					19.39	27.82	8.43	-2.18333	4.54202
72h	Actin	18.6	28.86	10.26	-0.173333	1.12766	1.41074	0.175607	72h	Actin	18.6	28.56	9.96	-0.56	1.47427	2.26317	0.516335
		18.96	28.74	9.78	-0.653333	1.5728					18.96	28.24	9.28	-1.24	2.36199
		19.05	29.08	10.03	-0.403333	1.32256					19.05	28.17	9.12	-1.4	2.63902
	Ubiquitin3	18.82	28.86	10.04	-0.486667	1.4012				Ubiquitin3	18.82	28.56	9.74	-0.873333	1.83189
		18.9	28.74	9.84	-0.686667	1.60956					18.9	28.24	9.34	-1.27333	2.41719
		19.07	29.08	10.01	-0.516667	1.43065					19.07	28.17	9.1	-1.51333	2.85469
		PDF1.2A								PDF1.2B
		Tukey's multiple comparisons test	Adjusted P Value							Tukey's multiple comparisons test	Adjusted P Value
		0h vs. 24h	0.000170159							0h vs. 24h	0.827863
		0h vs. 36h	<0.0001							0h vs. 36h	<0.0001
		0h vs. 48h	<0.0001							0h vs. 48h	<0.0001
		0h vs. 72h	0.0422967							0h vs. 72h	<0.0001
		24h vs. 36h	0.706257							24h vs. 36h	<0.0001
		24h vs. 48h	0.00100515							24h vs. 48h	<0.0001
		24h vs. 72h	0.194849							24h vs. 72h	0.00058786
		36h vs. 48h	0.0229495							36h vs. 48h	0.0199871
		36h vs. 72h	0.0129777							36h vs. 72h	0.0851033
		48h vs. 72h	<0.0001							48h vs. 72h	<0.0001

## Sheet: Fig.  1g
1	Sample	Biological Set Name	Egg masses	AVE	STD	Sample	Biological Set Name	root knots	AVE	STD	Sample	Biological Set Name	root knots	AVE	STD	Sample	Biological Set Name	root knots	AVE	STD	Sample	Biological Set Name	root knots	AVE	STD
	WT	1	163	135.4	22.2991	atg4	1	199	211.2	20.1701	atg6	1	221	223.24	19.8101	atg7	1	208	230.64	20.0372	atg10	1	210	233.92	21.4843		Tukey's multiple comparisons test	Adjusted P Value
	WT	2	122			atg4	2	202			atg6	2	219			atg7	2	201			atg10	2	229				WT vs. atg4	<0.0001
	WT	3	135			atg4	3	191			atg6	3	247			atg7	3	195			atg10	3	256				WT vs. atg6	<0.0001
	WT	4	106			atg4	4	178			atg6	4	253			atg7	4	220			atg10	4	245				WT vs. atg7	<0.0001
	WT	5	97			atg4	5	211			atg6	5	238			atg7	5	237			atg10	5	257				WT vs. atg10	<0.0001
	WT	6	110			atg4	6	195			atg6	6	214			atg7	6	203			atg10	6	230				atg4 vs. atg6	0.252888
	WT	7	131			atg4	7	180			atg6	7	220			atg7	7	219			atg10	7	221				atg4 vs. atg7	0.0110959
	WT	8	129			atg4	8	215			atg6	8	226			atg7	8	224			atg10	8	226				atg4 vs. atg10	0.00174631
	WT	9	115			atg4	9	198			atg6	9	185			atg7	9	274			atg10	9	206				atg6 vs. atg7	0.719273
	WT	10	138			atg4	10	207			atg6	10	204			atg7	10	251			atg10	10	210				atg6 vs. atg10	0.372228
	WT	11	125			atg4	11	239			atg6	11	207			atg7	11	248			atg10	11	224				atg7 vs. atg10	0.980985
	WT	12	150			atg4	12	252			atg6	12	200			atg7	12	235			atg10	12	218
	WT	13	103			atg4	13	186			atg6	13	197			atg7	13	267			atg10	13	239
	WT	14	109			atg4	14	242			atg6	14	211			atg7	14	208			atg10	14	235
	WT	15	117			atg4	15	210			atg6	15	209			atg7	15	227			atg10	15	227
	WT	16	136			atg4	16	204			atg6	16	247			atg7	16	236			atg10	16	205
	WT	17	167			atg4	17	190			atg6	17	243			atg7	17	247			atg10	17	223
	WT	18	159			atg4	18	233			atg6	18	259			atg7	18	240			atg10	18	225
	WT	19	115			atg4	19	229			atg6	19	253			atg7	19	218			atg10	19	218
	WT	20	102			atg4	20	207			atg6	20	218			atg7	20	223			atg10	20	286
	WT	21	106			atg4	21	216			atg6	21	207			atg7	21	249			atg10	21	267
	WT	22	120			atg4	22	223			atg6	22	241			atg7	22	236			atg10	22	253
	WT	23	159			atg4	23	239			atg6	23	231			atg7	23	217			atg10	23	218
	WT	24	168			atg4	24	228			atg6	24	220			atg7	24	245			atg10	24	249
	WT	25	99			atg4	25	206			atg6	25	211			atg7	25	238			atg10	25	271
2	Sample	Biological Set Name	Egg masses	AVE	STD	Sample	Biological Set Name	root knots	AVE	STD	Sample	Biological Set Name	root knots	AVE	STD	Sample	Biological Set Name	root knots	AVE	STD	Sample	Biological Set Name	root knots	AVE	STD
	WT	1	150	125.08	22.0641	atg4	1	157	192.56	16.681	atg6	1	211	210.44	11.1096	atg7	1	239	233.32	25.357	atg10	1	200	213.56	15.4275
	WT	2	109			atg4	2	163			atg6	2	220			atg7	2	220			atg10	2	215
	WT	3	129			atg4	3	200			atg6	3	215			atg7	3	254			atg10	3	220
	WT	4	185			atg4	4	187			atg6	4	200			atg7	4	216			atg10	4	218
	WT	5	140			atg4	5	170			atg6	5	213			atg7	5	272			atg10	5	209
	WT	6	114			atg4	6	196			atg6	6	209			atg7	6	250			atg10	6	185
	WT	7	129			atg4	7	188			atg6	7	208			atg7	7	208			atg10	7	196
	WT	8	110			atg4	8	170			atg6	8	199			atg7	8	216			atg10	8	209
	WT	9	104			atg4	9	194			atg6	9	237			atg7	9	200			atg10	9	218
	WT	10	118			atg4	10	165			atg6	10	200			atg7	10	197			atg10	10	227
	WT	11	92			atg4	11	186			atg6	11	208			atg7	11	204			atg10	11	203
	WT	12	108			atg4	12	194			atg6	12	207			atg7	12	285			atg10	12	196
	WT	13	116			atg4	13	199			atg6	13	193			atg7	13	254			atg10	13	238
	WT	14	95			atg4	14	203			atg6	14	215			atg7	14	209			atg10	14	241
	WT	15	123			atg4	15	200			atg6	15	200			atg7	15	226			atg10	15	205
	WT	16	118			atg4	16	197			atg6	16	238			atg7	16	241			atg10	16	211
	WT	17	109			atg4	17	210			atg6	17	217			atg7	17	262			atg10	17	236
	WT	18	158			atg4	18	219			atg6	18	200			atg7	18	201			atg10	18	225
	WT	19	155			atg4	19	205			atg6	19	205			atg7	19	225			atg10	19	219
	WT	20	129			atg4	20	188			atg6	20	199			atg7	20	218			atg10	20	204
	WT	21	120			atg4	21	193			atg6	21	208			atg7	21	237			atg10	21	193
	WT	22	136			atg4	22	205			atg6	22	213			atg7	22	259			atg10	22	200
	WT	23	122			atg4	23	197			atg6	23	205			atg7	23	271			atg10	23	206
	WT	24	154			atg4	24	221			atg6	24	218			atg7	24	220			atg10	24	225
	WT	25	104			atg4	25	207			atg6	25	223			atg7	25	249			atg10	25	240

## Sheet: Fig. 1j
1	WT	GFP-ATG8f-labled puncta	AVE	STD	atg4	GFP-ATG8f-labled puncta	AVE	STD	atg6	GFP-ATG8f-labled puncta	AVE	STD	atg7	GFP-ATG8f-labled puncta	AVE	STD	atg10	GFP-ATG8f-labled puncta	AVE	STD
	MOCK	3	1.75	1.11803	MOCK	1	1.2	0.615587	MOCK	1	1.15	0.74516	MOCK	2	1.15	0.74516	MOCK	1	1.3	0.923381		Tukey's multiple comparisons test	Adjusted P Value
		3				1				1				2				2				WT-Mock vs. WT-RKN	<0.0001
		1				1				2				1				1				WT-Mock vs. atg4-Mock	0.999093
		1				2				1				0				1				WT-Mock vs. atg4-RKN	0.999093
		3				1				0				0				3				WT-Mock vs. atg6-Mock	0.998199
		1				1				1				1				1				WT-Mock vs. atg6-RKN	0.99958
		2				2				1				2				0				WT-Mock vs. atg7-Mock	0.998199
		1				1				1				2				0				WT-Mock vs. atg7-RKN	>0.9999
		3				0				1				1				2				WT-Mock vs. atg10-Mock	0.999823
		1				0				3				2				2				WT-Mock vs. atg10-RKN	0.996664
		2				2				2				0				2				WT-RKN vs. atg4-Mock	<0.0001
		4				2				2				2				1				WT-RKN vs. atg4-RKN	<0.0001
		3				1				0				0				1				WT-RKN vs. atg6-Mock	<0.0001
		0				1				1				1				0				WT-RKN vs. atg6-RKN	<0.0001
		1				1				1				1				2				WT-RKN vs. atg7-Mock	<0.0001
		1				1				0				2				3				WT-RKN vs. atg7-RKN	<0.0001
		2				2				1				1				1				WT-RKN vs. atg10-Mock	<0.0001
		2				2				1				1				0				WT-RKN vs. atg10-RKN	<0.0001
		1				1				2				1				1				atg4-Mock vs. atg4-RKN	>0.9999
		0				1				1				1				2				atg4-Mock vs. atg6-Mock	>0.9999
	RKN	57	56.4	6.86256	RKN	1	1.2	0.695852	RKN	0	1.25	0.786398	RKN	3	1.4	1.0463	RKN	1	1.1	0.788069		atg4-Mock vs. atg6-RKN	>0.9999
		55				1				1				2				0				atg4-Mock vs. atg7-Mock	>0.9999
		59				0				2				1				1				atg4-Mock vs. atg7-RKN	>0.9999
		63				2				0				1				1				atg4-Mock vs. atg10-Mock	>0.9999
		52				2				1				3				2				atg4-Mock vs. atg10-RKN	>0.9999
		58				2				2				1				3				atg4-RKN vs. atg6-Mock	>0.9999
		60				1				2				2				2				atg4-RKN vs. atg6-RKN	>0.9999
		49				1				1				2				1				atg4-RKN vs. atg7-Mock	>0.9999
		51				1				1				1				0				atg4-RKN vs. atg7-RKN	>0.9999
		59				0				1				0				2				atg4-RKN vs. atg10-Mock	>0.9999
		48				1				2				3				1				atg4-RKN vs. atg10-RKN	>0.9999
		50				1				3				0				0				atg6-Mock vs. atg6-RKN	>0.9999
		46				1				1				1				1				atg6-Mock vs. atg7-Mock	>0.9999
		55				1				1				1				1				atg6-Mock vs. atg7-RKN	>0.9999
		78				1				1				0				1				atg6-Mock vs. atg10-Mock	>0.9999
		56				1				1				3				0				atg6-Mock vs. atg10-RKN	>0.9999
		60				1				1				1				1				atg6-RKN vs. atg7-Mock	>0.9999
		55				2				2				1				1				atg6-RKN vs. atg7-RKN	>0.9999
		57				1				2				2				1				atg6-RKN vs. atg10-Mock	>0.9999
		60				3				0				0				2				atg6-RKN vs. atg10-RKN	>0.9999
																						atg7-Mock vs. atg7-RKN	>0.9999
2	WT	GFP-ATG8f-labled puncta	AVE	STD	atg4	GFP-ATG8f-labled puncta	AVE	STD	atg6	GFP-ATG8f-labled puncta	AVE	STD	atg7	GFP-ATG8f-labled puncta	AVE	STD	atg10	GFP-ATG8f-labled puncta	AVE	STD		atg7-Mock vs. atg10-Mock	>0.9999
	MOCK	1	1.3	0.732695	MOCK	1	1.15	0.587143	MOCK	0	1.2	0.695852	MOCK	1	1.4	0.940325	MOCK	2	1.2	0.767772		atg7-Mock vs. atg10-RKN	>0.9999
		1				2				0				1				2				atg7-RKN vs. atg10-Mock	>0.9999
		1				2				2				1				2				atg7-RKN vs. atg10-RKN	>0.9999
		1				1				1				4				0				atg10-Mock vs. atg10-RKN	>0.9999
		1				1				1				1				0
		2				1				1				1				0
		2				1				1				1				1
		2				1				1				2				1
		3				1				1				2				1
		1				1				1				2				1
		2				0				2				1				1
		2				2				1				1				1
		2				1				3				1				1
		1				2				1				1				1
		1				2				2				1				1
		0				1				2				3				1
		0				1				1				0				1
		1				0				1				2				3
		1				1				1				2				2
		1				1				1				0				2
	RKN	50	51.7	8.57843	RKN	1	0.95	0.686333	RKN	1	1.05	0.759155	RKN	2	0.85	0.67082	RKN	1	1	0.648886
		44				1				1				2				1
		46				1				1				2				1
		48				1				2				1				1
		40				1				1				1				1
		39				2				2				1				1
		55				0				2				1				1
		58				3				1				1				1
		61				1				0				0				1
		36				1				1				0				0
		44				1				1				0				2
		48				1				0				0				2
		57				0				1				0				2
		55				0				1				1				0
		66				1				1				0				0
		59				1				1				1				0
		63				0				1				1				2
		60				1				0				1				1
		57				1				0				1				1
		48				1				3				1				1

## Sheet: Fig. 1k
PDF1.2a									PDF1.2b
WT		Cq		deltaCq	delta delta Cq	expression	AVE	STD	WT		Cq		deltaCq	delta delta Cq	expression	AVE	STD
MOCK	Actin	19.23	29.26	10.03	-0.0166667	1.01162	1.00058	0.0375155	MOCK	Actin	19.23	29.52	10.29	0.03	0.97942	1.00075	0.042833
		19.91	29.91	10	-0.0466667	1.03288					19.91	30.07	10.16	-0.1	1.07177
		19.58	29.69	10.11	0.0633333	0.95705					19.58	29.91	10.33	0.07	0.952638
	Ubiquitin3	19.3	29.26	9.96	-0.0733333	1.05214				Ubiquitin3	19.3	29.52	10.22	-0.0266667	1.01866
		19.84	29.91	10.07	0.0366667	0.974905					19.84	30.07	10.23	-0.0166667	1.01162
		19.62	29.69	10.07	0.0366667	0.974905					19.62	29.91	10.29	0.0433333	0.97041
RKN	Actin	19.16	28.04	8.88	-1.16667	2.24492	2.13482	0.175185	RKN	Actin	19.16	27.45	8.29	-1.97	3.91768	3.65856	0.320025
		19.48	28.61	9.13	-0.916667	1.88775					19.48	28.04	8.56	-1.7	3.24901
		19.25	28.25	9	-1.04667	2.06575					19.25	27.72	8.47	-1.79	3.45815
	Ubiquitin3	19.23	28.04	8.81	-1.22333	2.33486				Ubiquitin3	19.23	27.45	8.22	-2.02667	4.07462
		19.58	28.61	9.03	-1.00333	2.00463					19.58	28.04	8.46	-1.78667	3.45017
		19.4	28.25	8.85	-1.18333	2.27101					19.4	27.72	8.32	-1.92667	3.80176
atg4							AVE	STD	atg4							AVE	STD
MOCK	Actin	19.57	29.58	10.01	-0.0366667	1.02574	0.982535	0.0442113	MOCK	Actin	19.57	29.81	10.24	-0.02	1.01396	0.980131	0.0405349
		19.31	29.33	10.02	-0.0266667	1.01866					19.31	29.55	10.24	-0.02	1.01396
		19.62	29.81	10.19	0.143333	0.905425					19.62	30.01	10.39	0.13	0.913831
	Ubiquitin3	19.51	29.58	10.07	0.0366667	0.974905				Ubiquitin3	19.51	29.81	10.3	0.0533333	0.963707
		19.25	29.33	10.08	0.0466667	0.968171					19.25	29.55	10.3	0.0533333	0.963707
		19.78	29.81	10.03	-0.00333333	1.00231					19.78	30.01	10.23	-0.0166667	1.01162
RKN	Actin	19.01	29.15	10.14	0.0933333	0.937354	1.01432	0.0819486	RKN	Actin	19.01	29.3	10.29	0.03	0.97942	1.00639	0.0651613
		18.52	28.54	10.02	-0.0266667	1.01866					18.52	28.76	10.24	-0.02	1.01396
		18.7	28.71	10.01	-0.0366667	1.02574					18.7	29.01	10.31	0.05	0.965936
	Ubiquitin3	19.16	29.15	9.99	-0.0433333	1.03049				Ubiquitin3	19.16	29.3	10.14	-0.106667	1.07674
		18.39	28.54	10.15	0.116667	0.922316					18.39	28.76	10.37	0.123333	0.918064
		18.88	28.71	9.83	-0.203333	1.15136					18.88	29.01	10.13	-0.116667	1.08423
atg6							AVE	STD	atg6							AVE	STD
MOCK	Actin	19.42	29.37	9.95	-0.0966667	1.0693	0.995369	0.0520543	MOCK	Actin	19.42	29.64	10.22	-0.04	1.02811	0.992681	0.0417562
		19.7	29.83	10.13	0.0833333	0.943874					19.7	30.05	10.35	0.09	0.939523
		19.59	29.65	10.06	0.0133333	0.990801					19.59	29.81	10.22	-0.04	1.02811
	Ubiquitin3	19.33	29.37	10.04	0.00666667	0.99539				Ubiquitin3	19.33	29.64	10.31	0.0633333	0.95705
		19.85	29.83	9.98	-0.0533333	1.03766					19.85	30.05	10.2	-0.0466667	1.03288
		19.52	29.65	10.13	0.0966667	0.935191					19.52	29.81	10.29	0.0433333	0.97041
RKN	Actin	19.17	29.25	10.08	0.0333333	0.97716	0.962369	0.082606	RKN	Actin	19.17	29.51	10.34	0.08	0.946058	0.965608	0.0656422
		19.44	29.41	9.97	-0.0766667	1.05458					19.44	29.63	10.19	-0.07	1.04972
		18.63	28.97	10.34	0.293333	0.816014					18.63	29.11	10.48	0.22	0.858565
	Ubiquitin3	19.25	29.25	10	-0.0333333	1.02337				Ubiquitin3	19.25	29.51	10.26	0.0133333	0.990801
		19.3	29.41	10.11	0.0766667	0.948246					19.3	29.63	10.33	0.0833333	0.943874
		18.87	28.97	10.1	0.0666667	0.954842					18.87	29.11	10.24	-0.00666667	1.00463
atg7							AVE	STD	atg7							AVE	STD
MOCK	Actin	19.31	29.32	10.01	-0.0366667	1.02574	0.948888	0.0625132	MOCK	Actin	19.31	29.52	10.21	-0.05	1.03526	0.987946	0.0369119
		19.58	29.85	10.27	0.223333	0.856584					19.58	29.93	10.35	0.09	0.939523
		19.44	29.57	10.13	0.0833333	0.943874					19.44	29.75	10.31	0.05	0.965936
	Ubiquitin3	19.23	29.32	10.09	0.0566667	0.961483				Ubiquitin3	19.23	29.52	10.29	0.0433333	0.97041
		19.67	29.85	10.18	0.146667	0.903335					19.67	29.93	10.26	0.0133333	0.990801
		19.54	29.57	10.03	-0.00333333	1.00231					19.54	29.75	10.21	-0.0366667	1.02574
RKN	Actin	19.21	29.25	10.04	-0.00666667	1.00463	0.912937	0.0704846	RKN	Actin	19.21	29.36	10.15	-0.11	1.07923	0.9896	0.0727451
		19.63	29.71	10.08	0.0333333	0.97716					19.63	29.8	10.17	-0.09	1.06437
		18.55	28.86	10.31	0.263333	0.833161					18.55	28.95	10.4	0.14	0.907519
	Ubiquitin3	19.1	29.25	10.15	0.116667	0.922316				Ubiquitin3	19.1	29.36	10.26	0.0133333	0.990801
		19.42	29.71	10.29	0.256667	0.83702					19.42	29.8	10.38	0.133333	0.911722
		18.68	28.86	10.18	0.146667	0.903335					18.68	28.95	10.27	0.0233333	0.983957
atg10							AVE	STD	atg10							AVE	STD
MOCK	Actin	19.42	29.49	10.07	0.0233333	0.983957	0.98151	0.0468001	MOCK	Actin	19.42	29.68	10.26	0	1	0.995041	0.0436021
		19.76	29.82	10.06	0.0133333	0.990801					19.76	29.97	10.21	-0.05	1.03526
		19.19	29.28	10.09	0.0433333	0.97041					19.19	29.52	10.33	0.07	0.952638
	Ubiquitin3	19.5	29.49	9.99	-0.0433333	1.03049				Ubiquitin3	19.5	29.68	10.18	-0.0666667	1.04729
		19.63	29.82	10.19	0.156667	0.897095					19.63	29.97	10.34	0.0933333	0.937354
		19.27	29.28	10.01	-0.0233333	1.0163					19.27	29.52	10.25	0.00333333	0.997692
RKN	Actin	19.23	29.41	10.18	0.133333	0.911722	0.911333	0.0779572	RKN	Actin	19.23	29.53	10.3	0.04	0.972655	0.973068	0.0601831
		19.09	29.09	10	-0.0466667	1.03288					19.09	29.29	10.2	-0.06	1.04247
		18.51	28.87	10.36	0.313333	0.80478					18.51	28.9	10.39	0.13	0.913831
	Ubiquitin3	19.15	29.41	10.26	0.226667	0.854607				Ubiquitin3	19.15	29.53	10.38	0.133333	0.911722
		18.97	29.09	10.12	0.0866667	0.941696					18.97	29.29	10.32	0.0733333	0.950439
		18.72	28.87	10.15	0.116667	0.922316					18.72	28.9	10.18	-0.0666667	1.04729
PDF1.2a
Tukey's multiple comparisons test	Adjusted P Value									PDF1.2b
WT-Mock vs. WT-RKN	<0.0001									Tukey's multiple comparisons test	Adjusted P Value
WT-Mock vs. atg4-Mock	>0.9999									WT-Mock vs. WT-RKN	<0.0001
WT-Mock vs. atg4-RKN	>0.9999									WT-Mock vs. atg4-Mock	>0.9999
WT-Mock vs. atg6-Mock	>0.9999									WT-Mock vs. atg4-RKN	>0.9999
WT-Mock vs. atg6-RKN	0.998177									WT-Mock vs. atg6-Mock	>0.9999
WT-Mock vs. atg7-Mock	0.983511									WT-Mock vs. atg6-RKN	>0.9999
WT-Mock vs. atg7-RKN	0.701915									WT-Mock vs. atg7-Mock	>0.9999
WT-Mock vs. atg10-Mock	>0.9999									WT-Mock vs. atg7-RKN	>0.9999
WT-Mock vs. atg10-RKN	0.680369									WT-Mock vs. atg10-Mock	>0.9999
WT-RKN vs. atg4-Mock	<0.0001									WT-Mock vs. atg10-RKN	>0.9999
WT-RKN vs. atg4-RKN	<0.0001									WT-RKN vs. atg4-Mock	<0.0001
WT-RKN vs. atg6-Mock	<0.0001									WT-RKN vs. atg4-RKN	<0.0001
WT-RKN vs. atg6-RKN	<0.0001									WT-RKN vs. atg6-Mock	<0.0001
WT-RKN vs. atg7-Mock	<0.0001									WT-RKN vs. atg6-RKN	<0.0001
WT-RKN vs. atg7-RKN	<0.0001									WT-RKN vs. atg7-Mock	<0.0001
WT-RKN vs. atg10-Mock	<0.0001									WT-RKN vs. atg7-RKN	<0.0001
WT-RKN vs. atg10-RKN	<0.0001									WT-RKN vs. atg10-Mock	<0.0001
atg4-Mock vs. atg4-RKN	0.999576									WT-RKN vs. atg10-RKN	<0.0001
atg4-Mock vs. atg6-Mock	>0.9999									atg4-Mock vs. atg4-RKN	>0.9999
atg4-Mock vs. atg6-RKN	>0.9999									atg4-Mock vs. atg6-Mock	>0.9999
atg4-Mock vs. atg7-Mock	0.99933									atg4-Mock vs. atg6-RKN	>0.9999
atg4-Mock vs. atg7-RKN	0.898218									atg4-Mock vs. atg7-Mock	>0.9999
atg4-Mock vs. atg10-Mock	>0.9999									atg4-Mock vs. atg7-RKN	>0.9999
atg4-Mock vs. atg10-RKN	0.885149									atg4-Mock vs. atg10-Mock	>0.9999
atg4-RKN vs. atg6-Mock	>0.9999									atg4-Mock vs. atg10-RKN	>0.9999
atg4-RKN vs. atg6-RKN	0.982951									atg4-RKN vs. atg6-Mock	>0.9999
atg4-RKN vs. atg7-Mock	0.927692									atg4-RKN vs. atg6-RKN	0.999765
atg4-RKN vs. atg7-RKN	0.510752									atg4-RKN vs. atg7-Mock	>0.9999
atg4-RKN vs. atg10-Mock	0.999452									atg4-RKN vs. atg7-RKN	>0.9999
atg4-RKN vs. atg10-RKN	0.488471									atg4-RKN vs. atg10-Mock	>0.9999
atg6-Mock vs. atg6-RKN	0.999426									atg4-RKN vs. atg10-RKN	>0.9999
atg6-Mock vs. atg7-Mock	0.992149									atg6-Mock vs. atg6-RKN	>0.9999
atg6-Mock vs. atg7-RKN	0.768436									atg6-Mock vs. atg7-Mock	>0.9999
atg6-Mock vs. atg10-Mock	>0.9999									atg6-Mock vs. atg7-RKN	>0.9999
atg6-Mock vs. atg10-RKN	0.748628									atg6-Mock vs. atg10-Mock	>0.9999
atg6-RKN vs. atg7-Mock	>0.9999									atg6-Mock vs. atg10-RKN	>0.9999
atg6-RKN vs. atg7-RKN	0.987876									atg6-RKN vs. atg7-Mock	>0.9999
atg6-RKN vs. atg10-Mock	>0.9999									atg6-RKN vs. atg7-RKN	>0.9999
atg6-RKN vs. atg10-RKN	0.98489									atg6-RKN vs. atg10-Mock	>0.9999
atg7-Mock vs. atg7-RKN	0.998867									atg6-RKN vs. atg10-RKN	>0.9999
atg7-Mock vs. atg10-Mock	0.999477									atg7-Mock vs. atg7-RKN	>0.9999
atg7-Mock vs. atg10-RKN	0.998406									atg7-Mock vs. atg10-Mock	>0.9999
atg7-RKN vs. atg10-Mock	0.906066									atg7-Mock vs. atg10-RKN	>0.9999
atg7-RKN vs. atg10-RKN	>0.9999									atg7-RKN vs. atg10-Mock	>0.9999
atg10-Mock vs. atg10-RKN	0.89361									atg7-RKN vs. atg10-RKN	>0.9999
										atg10-Mock vs. atg10-RKN	>0.9999

## Sheet: Fig. 3a
JAM1		Cq		deltaCq	delta delta Cq	expression	AVE	STD	JAM2		Cq		deltaCq	delta delta Cq	expression	AVE	STD	JAM3		Cq		deltaCq	delta delta Cq	expression	AVE	STD
0h	Actin	19.31	29.69	10.38	-0.0266667	1.01866	1.00098	0.0480755	0h	Actin	19.31	29.64	10.33	-0.0966667	1.0693	1.0021	0.0712927	0h	Actin	19.31	29.93	10.62	0.04	0.972655	1.00188	0.0676925
		19.18	29.54	10.36	-0.0466667	1.03288					19.18	29.71	10.53	0.103333	0.93088					19.18	29.85	10.67	0.09	0.939523
		19.51	29.99	10.48	0.0733333	0.950439					19.51	29.93	10.42	-0.00666667	1.00463					19.51	29.96	10.45	-0.13	1.09429
	Ubiquitin3	19.41	29.69	10.28	-0.0666667	1.04729				Ubiquitin3	19.41	29.64	10.23	-0.136667	1.09936				Ubiquitin3	19.41	29.93	10.52	0	1
		19.23	29.54	10.31	-0.0366667	1.02574					19.23	29.71	10.48	0.113333	0.92445					19.23	29.85	10.62	0.1	0.933033
		19.54	29.99	10.45	0.103333	0.93088					19.54	29.93	10.39	0.0233333	0.983957					19.54	29.96	10.42	-0.1	1.07177
24h	Actin	19.3	28.85	9.55	-0.856667	1.81085	1.96025	0.248317	24h	Actin	19.3	29.03	9.73	-0.696667	1.62076	1.616	0.0580918	24h	Actin	19.3	29.24	9.94	-0.64	1.55833	1.74623	0.112157
		19.17	28.39	9.22	-1.18667	2.27626					19.17	28.94	9.77	-0.656667	1.57644					19.17	28.88	9.71	-0.87	1.82766
		19.38	28.97	9.59	-0.816667	1.76133					19.38	29.11	9.73	-0.696667	1.62076					19.38	29.09	9.71	-0.87	1.82766
	Ubiquitin3	19.45	28.85	9.4	-0.946667	1.92741				Ubiquitin3	19.45	29.03	9.58	-0.786667	1.72508				Ubiquitin3	19.45	29.24	9.79	-0.73	1.65864
		19.22	28.39	9.17	-1.17667	2.26054					19.22	28.94	9.72	-0.646667	1.56555					19.22	28.88	9.66	-0.86	1.81504
		19.41	28.97	9.56	-0.786667	1.72508					19.41	29.11	9.7	-0.666667	1.5874					19.41	29.09	9.68	-0.84	1.79005
36h	Actin	19.53	27.82	8.29	-2.11667	4.33691	4.43854	0.236826	36h	Actin	19.53	28.05	8.52	-1.90667	3.74942	3.80336	0.741273	36h	Actin	19.53	28.33	8.8	-1.78	3.43426	4.34542	0.986625
		19.21	27.49	8.28	-2.12667	4.36707					19.21	27.44	8.23	-2.19667	4.58419					19.21	27.75	8.54	-2.04	4.11246
		19.15	27.35	8.2	-2.20667	4.61608					19.15	27.96	8.81	-1.61667	3.06666					19.15	27.28	8.13	-2.45	5.46416
	Ubiquitin3	19.49	27.82	8.33	-2.01667	4.04648				Ubiquitin3	19.49	28.05	8.56	-1.80667	3.49833				Ubiquitin3	19.49	28.33	8.84	-1.68	3.20428
		19.34	27.49	8.15	-2.19667	4.58419					19.34	27.44	8.1	-2.26667	4.8121					19.34	27.75	8.41	-2.11	4.31691
		19.23	27.35	8.12	-2.22667	4.68051					19.23	27.96	8.73	-1.63667	3.10947					19.23	27.28	8.05	-2.47	5.54044
48h	Actin	18.89	25.17	6.28	-4.12667	17.4683	16.5097	1.26177	48h	Actin	18.89	27.15	8.26	-2.16667	4.48985	4.90167	0.451128	48h	Actin	18.89	26.23	7.34	-3.24	9.44794	9.75375	0.394016
		18.69	24.94	6.25	-4.15667	17.8353					18.69	26.62	7.93	-2.49667	5.6438					18.69	25.88	7.19	-3.39	10.4831
		18.75	25.25	6.5	-3.90667	14.9977					18.75	26.91	8.16	-2.26667	4.8121					18.75	26.04	7.29	-3.29	9.78112
	Ubiquitin3	18.94	25.17	6.23	-4.11667	17.3476				Ubiquitin3	18.94	27.15	8.21	-2.15667	4.45883				Ubiquitin3	18.94	26.23	7.29	-3.23	9.38268
		18.63	24.94	6.31	-4.03667	16.4119					18.63	26.62	7.99	-2.37667	5.19335					18.63	25.88	7.25	-3.27	9.64646
		18.81	25.25	6.44	-3.90667	14.9977					18.81	26.91	8.1	-2.26667	4.8121					18.81	26.04	7.23	-3.29	9.78112
72h	Actin	18.49	25.76	7.27	-3.13667	8.7949	7.81381	0.533195	72h	Actin	18.49	26.04	7.55	-2.87667	7.34451	5.94045	0.811581	72h	Actin	18.49	26.23	7.74	-2.84	7.1602	6.97522	0.679588
		18.82	26.24	7.42	-2.98667	7.9264					18.82	26.76	7.94	-2.48667	5.60481					18.82	26.39	7.57	-3.01	8.05564
		18.91	26.41	7.5	-2.90667	7.49884					18.91	26.88	7.97	-2.45667	5.48947					18.91	26.81	7.9	-2.68	6.40856
	Ubiquitin3	18.36	25.76	7.4	-2.94667	7.70966				Ubiquitin3	18.36	26.04	7.68	-2.68667	6.43824				Ubiquitin3	18.36	26.23	7.87	-2.65	6.27667
		18.75	26.24	7.49	-2.85667	7.2434					18.75	26.76	8.01	-2.35667	5.12186					18.75	26.39	7.64	-2.88	7.3615
		19.01	26.41	7.4	-2.94667	7.70966					19.01	26.88	7.87	-2.49667	5.6438					19.01	26.81	7.8	-2.72	6.58873
																				JAM3
											JAM2									Tukey's multiple comparisons test	Adjusted P Value
JAM1											Tukey's multiple comparisons test	Adjusted P Value								0h vs. 24h	0.186762
Tukey's multiple comparisons test	Adjusted P Value										0h vs. 24h	0.297214								0h vs. 36h	<0.0001
0h vs. 24h	0.0950932										0h vs. 36h	<0.0001								0h vs. 48h	<0.0001
0h vs. 36h	<0.0001										0h vs. 48h	<0.0001								0h vs. 72h	<0.0001
0h vs. 48h	<0.0001										0h vs. 72h	<0.0001								24h vs. 36h	<0.0001
0h vs. 72h	<0.0001										24h vs. 36h	<0.0001								24h vs. 48h	<0.0001
24h vs. 36h	<0.0001										24h vs. 48h	<0.0001								24h vs. 72h	<0.0001
24h vs. 48h	<0.0001										24h vs. 72h	<0.0001								36h vs. 48h	<0.0001
24h vs. 72h	<0.0001										36h vs. 48h	0.011763								36h vs. 72h	<0.0001
36h vs. 48h	<0.0001										36h vs. 72h	<0.0001								48h vs. 72h	<0.0001
36h vs. 72h	<0.0001										48h vs. 72h	0.0185739
48h vs. 72h	<0.0001

## Sheet: Fig. 3b
	Repeat1	Repeat2	Repeat3	AVE	STD
0h	1	1	1	1
24 h	0.589879	0.793559	0.793281	0.725573	0.117514
36 h	0.563292	0.696616	0.607247	0.622385	0.0679386
48 h	0.387032	0.56581	0.360136	0.437659	0.111794
72 h	0.483447	0.546752	0.42943	0.486543	0.0587218
Tukey's multiple comparisons test	Adjusted P Value
0h vs. 24h	0.0153931
0h vs. 36h	0.00169665
0h vs. 48h	<0.0001
0h vs. 72h	0.000141452
24h vs. 36h	0.570943
24h vs. 48h	0.011379
24h vs. 72h	0.0344544
36h vs. 48h	0.118547
36h vs. 72h	0.328827
48h vs. 72h	0.946492

## Sheet: Fig. 3c
		Repeat1	Repeat2	Repeat3	AVE	STD
Control(Mock)	AC	1	1	1	1
	atg7	1.44888	1.4106	1.27833	1.37927	0.0894873
MG132(Mock)	AC	1.00168	0.97241	1.06423	1.01277	0.0469066
	atg7	1.43587	1.34475	1.29833	1.35965	0.0699702
ConA(Mock)	AC	1.22688	1.13615	1.30573	1.22292	0.0848607
	atg7	1.45639	1.3554	1.30573	1.37251	0.0767716
AZD8055(Mock)	AC	0.526663	0.463328	0.526477	0.50549	0.0365129
	atg7	1.44565	1.33777	1.2638	1.34907	0.0914536
Dunnett's multiple comparisons test	Adjusted P Value
AC-control vs. atg7-control	<0.0001
AC-control vs. AC-MG132	0.999686
AC-control vs. atg7-MG132	<0.0001
AC-control vs. AC-ConA	0.00620229
AC-control vs. atg7-ConA	<0.0001
AC-control vs. AC-AZD	<0.0001
AC-control vs. atg7-AZD	<0.0001
atg7-control vs. AC-MG132	0.000150365
atg7-control vs. atg7-MG132	>0.9999
atg7-control vs. AC-ConA	0.167691
atg7-control vs. atg7-ConA	>0.9999
atg7-control vs. AC-AZD	<0.0001
atg7-control vs. atg7-AZD	0.999192
AC-MG132 vs. atg7-MG132	0.000281942
AC-MG132 vs. AC-ConA	0.0295563
AC-MG132 vs. atg7-ConA	0.000186428
AC-MG132 vs. AC-AZD	<0.0001
AC-MG132 vs. atg7-AZD	0.000397892
atg7-MG132 vs. AC-ConA	0.289822
atg7-MG132 vs. atg7-ConA	>0.9999
atg7-MG132 vs. AC-AZD	<0.0001
atg7-MG132 vs. atg7-AZD	>0.9999
AC-ConA vs. atg7-ConA	0.203985
AC-ConA vs. AC-AZD	<0.0001
AC-ConA vs. atg7-AZD	0.377284
atg7-ConA vs. AC-AZD	<0.0001
atg7-ConA vs. atg7-AZD	0.999846
AC-AZD vs. atg7-AZD	<0.0001

## Sheet: Fig. 3d
	Repeat1	Repeat2	Repeat3	AVE	STD
Mock	1	1	1	1
Control(RKN)	0.80067	0.696456	0.742628	0.746584	0.0522194
	1.3915	1.46706	1.4126	1.42372	0.038991
MG132(RKN)	0.779947	0.703544	0.739979	0.741157	0.0382149
	1.35933	1.52133	1.33955	1.40674	0.0997299
ConA(RKN)	1.24424	1.5967	1.2941	1.37835	0.190739
	1.38932	1.5416	1.3493	1.42674	0.101463
AZD8055(RKN)	0.481057	0.545254	0.558725	0.528345	0.0415029
	1.40158	1.59384	1.41952	1.47165	0.106202
Dunnett's multiple comparisons test	Adjusted P Value
Mock vs. AC-control	0.0195663
Mock vs. atg7-control	0.000177709
Mock vs. AC-MG132	0.0167898
Mock vs. atg7-MG132	0.000268238
Mock vs. AC-ConA	0.000575788
Mock vs. atg7-ConA	0.000163407
Mock vs. AC-AZD	<0.0001
Mock vs. atg7-AZD	<0.0001
AC-control vs. atg7-control	<0.0001
AC-control vs. AC-MG132	>0.9999
AC-control vs. atg7-MG132	<0.0001
AC-control vs. AC-ConA	<0.0001
AC-control vs. atg7-ConA	<0.0001
AC-control vs. AC-AZD	0.147822
AC-control vs. atg7-AZD	<0.0001
atg7-control vs. AC-MG132	<0.0001
atg7-control vs. atg7-MG132	>0.9999
atg7-control vs. AC-ConA	0.999321
atg7-control vs. atg7-ConA	>0.9999
atg7-control vs. AC-AZD	<0.0001
atg7-control vs. atg7-AZD	0.998996
AC-MG132 vs. atg7-MG132	<0.0001
AC-MG132 vs. AC-ConA	<0.0001
AC-MG132 vs. atg7-ConA	<0.0001
AC-MG132 vs. AC-AZD	0.167605
AC-MG132 vs. atg7-AZD	<0.0001
atg7-MG132 vs. AC-ConA	>0.9999
atg7-MG132 vs. atg7-ConA	>0.9999
atg7-MG132 vs. AC-AZD	<0.0001
atg7-MG132 vs. atg7-AZD	0.992097
AC-ConA vs. atg7-ConA	0.998924
AC-ConA vs. AC-AZD	<0.0001
AC-ConA vs. atg7-AZD	0.93374
atg7-ConA vs. AC-AZD	<0.0001
atg7-ConA vs. atg7-AZD	0.99937
AC-AZD vs. atg7-AZD	<0.0001

[truncated: 28 more sheets: Fig. 3f, Fig. 3h, Fig. 4b, Fig. 4c, Fig. 4e, Fig. 4f, Fig. 4g, Fig. 4h, Fig. 5a, Fig. 5b, Fig. 5c, Fig. 5d, Fig. 5e, Fig. 5f, Fig. 5g, Fig. 6b, Fig. 6c, Fig. 6d, Fig. 6e, Supplementary Fig. 6a …]
